# Supplementary material for: Genetic correlation analysis between sepsis and hematological traits: Identifying shared genomic regions
Source: PLoS One. 2025 Nov 14;20(11):e0333675. doi: 10.1371/journal.pone.0333675 (PMC12617866; doi:10.1371/journal.pone.0333675)
Supplement: S1 File — Local genetic correlation analysis results between sepsis and 7 blood cell traits are tabulated. For each blood cell trait, all the genomic regions that exceed FDR 5% (qval < 0.05) are shown, tabulating chromosome (chr), beginning position (begin_pos), stopping position (stop_pos), LOGODetect test statistics (stat), raw p-value (pval), and multiple testing adjusted p-value (qval). (XLSX) [file pone.0333675.s001.xlsx]

## Sheet: Supp Table 1
Supplementary Table 1. Local genetic correlation analysis results between sepsis and 7 blood cell traits
MCH	chr	begin_pos	stop_pos	stat	pval	qval
	1	229737680	229802996	5.86955	0.00159968	0.0466193
	3	24340817	24357286	9.50285	0.00019996	0.0135973
	7	5222956	5272177	-4.94793	0.0019996	0.0489502
	8	126473441	126529074	7.40965	0.00059988	0.0244751
	10	81037800	81077885	5.13977	0.00139972	0.0466193
	11	19208070	19277199	-8.03997	0.00019996	0.0135973
	11	67166310	67408241	7.99935	0.00219956	0.0489502
	14	65441561	65612048	11.1947	0.00019996	0.0135973
	15	56344059	56762906	5.81366	0.00239952	0.0489502
	16	129223	187429	10.2266	0.00039992	0.0203959
MCV	chr	begin_pos	stop_pos	stat	pval	qval
	1	229737680	229802996	4.65127	0.00119976	0.0407918
	2	8718430	8775344	3.86685	0.00019996	0.010198
	3	24340817	24357286	7.13565	0.00019996	0.010198
	11	19208070	19277199	-6.51483	0.00019996	0.010198
	11	67166310	67408241	5.47779	0.00159968	0.0407918
	14	65441561	65612048	6.44224	0.00039992	0.0163167
	15	56344059	56762906	4.00411	0.00139972	0.0407918
	16	129223	187429	7.01116	0.00019996	0.010198
MONO	chr	begin_pos	stop_pos	stat	pval	qval
	1	26297909	26715232	-9.70958	0.00179964	0.0367127
	2	182305254	182341674	-22.5201	0.00019996	0.010198
	2	225659217	225844421	10.7432	0.00479904	0.0466193
	3	42819857	43116170	16.0936	0.00339932	0.0407918
	3	128257214	128419054	22.953	0.00039992	0.0116548
	4	83503020	83584496	-10.1273	0.00259948	0.0378781
	5	131358999	132465841	9.20196	0.00439912	0.044871
	6	82425525	82463376	-5.93248	0.0029994	0.0382424
	8	8098079	12542292	-13.0068	0.00359928	0.0407918
	8	56589428	57198214	-6.46872	0.00219956	0.0373925
	8	116452340	116659534	-8.70874	0.00419916	0.044871
	10	64369749	64759410	-9.46691	0.00159968	0.0362594
	11	128271141	128367762	9.03996	0.00239952	0.037654
	13	40975005	41003022	13.7457	0.00019996	0.010198
	13	110008863	110077401	7.86048	0.00279944	0.0380724
	15	64318162	65084860	19.7529	0.00019996	0.010198
	16	85949271	86000739	19.7867	0.00039992	0.0116548
	17	1981480	2203025	-9.76652	0.0019996	0.0370835
	17	72690918	72743120	-12.1957	0.00039992	0.0116548
	18	60881155	60998401	13.6211	0.00019996	0.010198
	21	36275439	36351891	6.6428	0.0009998	0.0254949
MRV	chr	begin_pos	stop_pos	stat	pval	qval
	1	229737680	229802996	10.4374	0.00059988	0.0174822
	2	8718430	8775344	14.3888	0.00019996	0.010198
	2	219835012	220037666	-9.1905	0.0019996	0.0339932
	3	148652491	148977314	-7.4996	0.00039992	0.0163167
	5	35878512	36196428	-6.48196	0.00239952	0.0349644
	8	6909441	12542292	10.5804	0.0029994	0.0407918
	8	126473441	126487691	-11.2445	0.00019996	0.010198
	11	5249370	5328361	-9.56663	0.00239952	0.0349644
	11	19208070	19277199	-13.2666	0.00019996	0.010198
	11	67166310	67408241	14.5581	0.00019996	0.010198
	13	32986005	33545387	-8.72736	0.00119976	0.0271946
	15	56344059	56762906	9.5138	0.00159968	0.0326335
	16	50000583	50237938	-7.65569	0.0019996	0.0339932
	18	72225989	72447422	-6.43833	0.00059988	0.0174822
	22	32848703	32889558	13.7778	0.00119976	0.0271946
MSCV	chr	begin_pos	stop_pos	stat	pval	qval
	1	229737680	229802996	2.42245	0.0009998	0.0339932
	2	8718430	8775344	2.94173	0.00019996	0.0135973
	3	24340817	24357286	2.16343	0.00059988	0.0244751
	4	154466939	154518625	1.33655	0.00179964	0.0458908
	6	44184719	44237448	1.92539	0.00219956	0.0498567
	11	19208070	19277199	-3.51498	0.00019996	0.0135973
	11	61533908	61640198	-1.92997	0.00019996	0.0135973
	19	17245083	17301880	-2.51323	0.00039992	0.0203959
	22	32866934	32889558	3.39637	0.00119976	0.0349644
Neut	chr	begin_pos	stop_pos	stat	pval	qval
	1	247584075	247607052	5.63543	0.00119976	0.0475905
	4	74887033	75014770	-15.6807	0.00019996	0.0203959
	8	6896083	12542292	-10.6632	0.0009998	0.0475905
	8	126473441	126487691	-7.23057	0.00019996	0.0203959
	10	81037800	81077885	-5.27165	0.00139972	0.0475905
	11	61533908	61685989	-5.98185	0.00059988	0.0407918
RBC	chr	begin_pos	stop_pos	stat	pval	qval
	2	46346716	46415545	4.98883	0.0009998	0.0339932
	3	24340817	24357286	-4.26276	0.00059988	0.0244751
	8	126473441	126529074	-4.09297	0.00119976	0.0349644
	9	116325499	116400152	-6.26782	0.00019996	0.0135973
	11	19208070	19277199	4.07245	0.00019996	0.0135973
	11	30749090	30768229	-4.9307	0.00039992	0.0203959
	11	61533908	61640198	5.4876	0.00019996	0.0135973
